# Supplementary material for: Vulnerability assessment of debris flow in the central Peruvian rainforest – An intercultural approach
Source: Heliyon. 2023 Oct 11;9(10):e20788. doi: 10.1016/j.heliyon.2023.e20788 (PMC10590786; doi:10.1016/j.heliyon.2023.e20788)
Supplement: Multimedia component 1 [file mmc1.xlsx]

## Sheet: Cover
SUPPORTING INFORMATION FOR:
	VULNERABILITY ASSESSMENT OF DEBRIS FLOW IN THE CENTRAL PERUVIAN RAINFOREST – AN INTERCULTURAL APPROACH
	Luis Izquierdo-Horna, Angelica Sánchez-Castro & Jose Duran
	Department of Engineering, Universidad Tecnológica del Perú, Lima, Peru

## Sheet: Appendix 1A
Appendix 1A - Structure of the questionnaire implemented to measure vulnerability level
		Reference zone in the Maria Pia sector			Building age
				Zone 1			A > 40 years
				Zone 2			30 < A ≤ 40 years
				Zone 3			20 < A ≤ 30 years
				Zone 4			10 < A ≤ 20 years
				Zone 5			A ≤ 10 years
		Elevation configuration			Conservation status
				5 Floors			Very good (Permanently maintained, no deterioration)
				4 Floors			Good (With permanent maintenance, with slight deterioration)
				3 Floors			Regular (Sporadically maintained, with remediable deterioration)
				2 Floors			Bad (No maintenance, with non-collapsible deterioration)
				1 Floor			Very bad (No maintenance, deteriorated, collapsible)
		Property rights in housing			Distance from the building to danger zone
				Owner by purchase and sale			D > 1200 meters
				Owner by inheritance			900 < D ≤ 1200 meters
				Auction of the land			600 < D ≤ 900 meters
				Invasion			300 < D ≤ 600 meters)
				Tenant / Lease			0 < D ≤ 300 meters
		Use - Urban Equipment			Main occupation
				Housing			Unpaid family worker
				Educational Institution			Worker
				Religious center			Employee
				Recreation center			Independent
				Commercial use			Employer
		Building structural system			Funds, savings and insurance
				Brick wall and column (with tie)			No savings or insurance
				Brick wall and column (without tie)			Head of household income only
				Concrete column and beam			Miscellaneous savings (10% of salary)
				Reinforced concrete			Emergency savings (20% of salary)
				Wood			Homeowners and savings insurance
		Income			Health insurance
				Less than minimum wage			It does not have
				Minimum salary $ 300 /month			SIS
				Salary between $ 300 to 500 /month			MINSA
				Salary between $ 500 to 1000/month			ESSALUD
				More than $ 1000/month			Private
		Population location			Sewer service
				Does not live permanently			No service
				1 person remains in the building			Common use latrine
				2 to 3 people stay in the building			Single-use latrine
				4 to 5 people stay in the building			Septic tank
				More than 5 people remain in the building			Public service
		Unsatisfied basic need			Drinking water service
				Drinking water service			No service
				Sewerage or excreta disposal service			Tanker truck
				Public health service			Diverse source
				Household subsistence capacity			Own source
				No unsatisfied basic needs			Public service
		Participation in outreach campaigns			Disability
				Does not participate in campaigns			Total physical
				Low participation			Partial Physics
				Regular participation			Visual or auditory
				Constant participation			Mental or intellectual
				Permanent participation			It does not have
		Training in DRM			Age
				Total population without any training			From 0 to 3 years old and over 65 years old
				Limited training in DRM			From 4 to 12 years old and from 60 to 64 years old
				Regular training in DRM, disseminated			From 13 to 18 years old and from 50 to 59 years old
				Ongoing training, full dissemination			From 30 to 49 years old
				Ongoing and updated training			From 18 to 29 years old
		Native language			Usual place of residence
				Peruvian Spanish (Castilian)			Chanchamayo
				Quechua			In the coastal region
				Ashaninka			In the sierra region
				Kakinte o Nomatsiguenga			In the jungle region
				Other language			Outside the country
		Language with which he/she communicates on a daily basis			Neighbor behavior
				Peruvian Spanish (Castilian)	When a group needs to be formed for a project in my neighborhood, I actively try to include people from different cultural, ethnic or religious backgrounds in it.
				Quechua
				Ashaninka
				Kakinte o Nomatsiguenga			Strongly disagree
				Other language			Disagree
							Neither disagree nor agree
		Birthplace					Agreed
				Chanchamayo			Totally agree
				In the coastal region
				In the sierra region	Neighbor behavior - language
				In the jungle region	If a new person in our neighborhood does not speak our language. I make a great effort to communicate with him or her.
				Outside the country
							Strongly disagree
		Education level					Disagree
				It does not have			Neither disagree nor agree
				Primary - complete primary			Agreed
				Secondary - completed high school			Totally agree
				Technical - university (In progress)
				Degree / Graduate
